# Supplementary material for: Chemical Constituents and Bioactivities of the Plant-Derived Fungus Aspergillus fumigatus
Source: Molecules. 2024 Jan 30;29(3):649. doi: 10.3390/molecules29030649 (PMC10856792; doi:10.3390/molecules29030649)
Supplement: Supplementary file 1 [file molecules-29-00649-s001.zip]

Archive with 2 entries (2 files):
- preliminary screening data of cytotoxic activity of compounds 1-15.xlsx
- Supplementary Information1-29.pdf
