# Supplementary material for: Chemical Constituents and Bioactivities of the Plant-Derived Fungus Aspergillus fumigatus
Source: Molecules. 2024 Jan 30;29(3):649. doi: 10.3390/molecules29030649 (PMC10856792; doi:10.3390/molecules29030649)
Supplement: Supplementary file 1 [file molecules-29-00649-s001.zip › preliminary screening data of cytotoxic activity of compounds 1-15.xlsx]

## Sheet: A549
	A549-1													A549-2
	0.0433	0.0434	0.0436	0.0433	0.0431	0.0434	0.044	0.0444	0.0449	0.0441	0.0438	0.0432		0.0447	0.0435	0.0439	0.0432	0.0434	0.0439	0.0437	0.0442	0.0462	0.0454	0.0437	0.0431
	0.0436	0.8342	0.8448	0.845	0.7641	0.7601	0.7681	0.6401	0.7127	0.6813	0.5711	0.0454		0.0432	0.8271	0.8502	0.8192	0.7024	0.7321	0.7214	0.7731	0.6962	0.78556	0.8991	0.0446
	0.0436	0.6985	0.7054	0.7187	0.6544	0.6862	0.6545	0.6206	0.6191	0.6205	0.553	0.045		0.0441	0.6948	0.6782	0.6629	0.7137	0.6647	0.7424	0.8598	0.8164	0.8084	0.9159	0.0446
	0.0436	0.6647	0.7154	0.7401	0.7646	0.7663	0.7718	0.3805	0.3296	0.3005	0.549	0.0443		0.0436	0.5712	0.5824	0.6073	0.7738	0.7579	0.7806	0.6253	0.5781	0.55513	0.9257	0.045
	0.0441	0.7234	0.7285	0.7412	0.9313	0.9199	0.9022	0.4553	0.4147	0.4541	0.6719	0.0447		0.0435	0.7504	0.7574	0.771	0.8862	0.7585	0.732	0.9633	0.8398	0.9219	0.9427	0.0453
	0.0442	0.741	0.7608	0.7445	0.8636	0.8862	0.7863	0.604	0.6003	0.5219	0.6752	0.0438		0.0439	0.7137	0.746	0.7967	0.7753	0.7539	0.7271	0.9467	0.7947	0.8965	0.9572	0.0441
	0.044	0.7581	0.7969	0.7817	0.7819	0.7547	0.7802	0.4722	0.5019	0.4895	0.6945	0.0432		0.0434	0.781	0.7742	0.7445	0.6839	0.6979	0.6989	0.7946	0.7898	0.9374	0.9819	0.043
	0.0437	0.044	0.0449	0.0449	0.045	0.044	0.0443	0.0448	0.0438	0.0449	0.0434	0.0443		0.0436	0.0445	0.0451	0.0452	0.0451	0.0438	0.0439	0.0438	0.0438	0.044	0.045	0.0444
	A549	concentration(50 uM)				OD mean	Blank OD	OD mean-Blank OD	Inhibition rate							A549	concentration(50 uM)				OD mean	Blank OD	OD mean-Blank OD	Inhibition rate
	PBS		0.8342	0.8448	0.845	0.841333	0.0432	0.798133								PBS		0.9427	0.9572	0.9819	0.9606	0.0446	0.916
	TRI-A		0.6985	0.7054	0.7187	0.707533	0.056	0.651533	0.183679	0.816321	0.00838347					compound 14		0.6948	0.6782	0.6629	0.678633	0.056	0.622633	0.320269	0.679731	0.0130267
	TRI-D		0.6647	0.7154	0.7401	0.706733	0.056	0.650733	0.184681	0.815319	0.031386					compound 12		0.5712	0.5824	0.6073	0.586967	0.056	0.530967	0.420342	0.579658	0.0150874
	TRI-E		0.7234	0.7285	0.7412	0.731033	0.056	0.675033	0.154235	0.845765	0.00748435					compound 6		0.7504	0.7574	0.771	0.7596	0.056	0.7036	0.231878	0.768122	0.00855259
	TRI-K		0.741	0.7608	0.7445	0.748767	0.056	0.692767	0.132016	0.867984	0.008628					compound 10		0.7137	0.746	0.7967	0.752133	0.056	0.696133	0.240029	0.759971	0.034161
	TRI-M		0.7581	0.7969	0.7817	0.7789	0.056	0.7229	0.0942616	0.905738	0.0159633					compound 9		0.781	0.7742	0.7445	0.766567	0.056	0.710567	0.224272	0.775728	0.0158485
	TRI-V		0.7641	0.7601	0.7681	0.7641	0.056	0.7081	0.112805	0.887195	0.00326599					compound 15		0.7024	0.7321	0.7214	0.718633	0.056	0.662633	0.276601	0.723399	0.0122818
	WH-B-100		0.6544	0.6862	0.6545	0.665033	0.056	0.609033	0.236928	0.763072	0.0149672					compound 11		0.7462	0.7585	0.732	0.745567	0.056	0.689567	0.247198	0.752802	0.0108278
	WH-B-101		0.7646	0.7663	0.7718	0.767567	0.056	0.711567	0.108461	0.891539	0.00307283					compound 1		0.7353	0.7539	0.7271	0.738767	0.056	0.682767	0.254622	0.745378	0.0112123
	WH-B-103		0.9313	0.9199	0.9022	0.9178	0.056	0.8618	-0.0797694	1.07977	0.0119725					compound 3		0.6839	0.6979	0.6989	0.693567	0.056	0.637567	0.303967	0.696033	0.00684754
	WH-B-105		0.8636	0.8862	0.8863	0.8787	0.056	0.8227	-0.0307801	1.03078	0.0106774					compound 5		0.7731	0.7962	0.78556	0.784953	0.056	0.728953	0.204199	0.795801	0.00944028
	WH-B-106		0.7819	0.7547	0.7802	0.772267	0.056	0.716267	0.102573	0.897427	0.0124409					compound 13		0.8598	0.8164	0.8084	0.8282	0.056	0.7722	0.156987	0.843013	0.022582
	compound 2		0.6401	0.7127	0.6813	0.678033	0.056	0.622033	0.22064	0.77936	0.0297287					compound 7		0.6253	0.5781	0.55513	0.586177	0.056	0.530177	0.421205	0.578795	0.0292105
	compound 8		0.6206	0.6191	0.6205	0.620067	0.056	0.564067	0.293268	0.706732	0.000684769
	compound 4		0.3805	0.3296	0.3005	0.336867	0.056	0.280867	0.648096	0.351904	0.0330616
	A549					OD mean	Blank OD	OD mean-Blank OD	Inhibition rate	survival rate
	PBS		0.8342	0.8448	0.845	0.841333	0.0478	0.793533
	doxorubicin	25	0.4553	0.4147	0.4541	0.441367	0.056	0.385367	0.514366	0.485634	0.0188625
		12.5	0.604	0.6003	0.5219	0.5754	0.056	0.5194	0.345459	0.654541	0.0378603
		6.25	0.4722	0.5019	0.4895	0.487867	0.056	0.431867	0.455767	0.544233	0.0121799
		3.125	0.5711	0.553	0.549	0.5577	0.056	0.5017	0.367764	0.632236	0.00961491
		1.5625	0.6719	0.6752	0.6945	0.680533	0.056	0.624533	0.212972	0.787028	0.00996741

## Sheet: Hela
	Hela-1													Hela-2
	0.0453	0.0447	0.0442	0.0433	0.0436	0.0441	0.044	0.0452	0.0459	0.0454	0.0456	0.0458		0.0455	0.0456	0.0451	0.045	0.0456	0.0464	0.0457	0.0456	0.0468	0.0484	0.0459	0.0898
	0.0444	1.1611	1.1174	1.1132	0.9148	0.9241	0.9565	0.9286	1.0044	1.0501	0.7058	0.0474		0.0478	0.6492	0.6503	0.6452	0.5555	0.5286	0.5202	0.6474	0.6044	0.6104	0.6829	0.0665
	0.0512	0.873	1.1516	1.1403	1.2194	1.2677	1.2914	1.22764	1.113	0.9295	0.6952	0.045		0.0449	0.5076	0.5361	0.5289	0.6221	0.5391	0.5604	0.6561	0.6994	0.6901	0.7985	0.0461
	0.0459	0.8881	1.1115	1.2258	1.3734	1.4651	1.2576	0.8598	0.8021	0.7691	0.7174	0.0449		0.0455	0.5023	0.4985	0.5136	0.6089	0.6077	0.578	0.6118	0.5512	0.6186	0.6859	0.0459
	0.095	0.9468	1.2197	1.1382	1.3653	1.3869	1.3535	0.4754	0.4556	0.4207	1.0239	0.0451		0.0459	0.4757	0.6219	0.6551	0.5829	0.5815	0.5965	0.6879	0.7084	0.7118	0.67	0.0467
	0.0455	1.0732	1.0879	1.2174	1.3536	1.4252	1.3144	0.5906	0.5942	0.5723	1.0403	0.0446		0.0481	0.5627	0.6995	0.7806	0.575	0.5628	0.6222	0.6632	0.8999	0.7843	0.7925	0.045
	0.0471	1.0748	1.1103	1.0448	1.1008	1.1983	1.26	0.6439	0.6488	0.6841	1.0104	0.0449		0.0459	0.599	0.6633	0.6335	0.582	0.5592	0.5729	0.5447	0.7286	0.8424	0.8136	0.0457
	0.0449	0.0459	0.0458	0.0514	0.0452	0.0488	0.0506	0.0462	0.0458	0.0446	0.0449	0.046		0.0459	0.0459	0.0542	0.0469	0.0474	0.0466	0.0477	0.0458	0.0458	0.0477	0.047	0.0469
	Hela	concentration(50 uM)				OD mean	Blank OD	OD mean-Blank OD	Inhibition rate							Hela	concentration(50 uM)				OD mean	Blank OD	OD mean-Blank OD	Inhibition rate	survival rate
	PBS		1.1611	1.1174	1.1132	1.13057	0.0446	1.08597								PBS		0.7286	0.8424	0.8136	0.794867	0.045	0.749867
	TRI-A		0.873	1.1516	1.1403	1.05497	0.056	0.998967	0.0801129	0.919887	0.128753					compound 14		0.5076	0.5361	0.5289	0.5242	0.056	0.4682	0.375622	0.624378	0.0121004
	TRI-D		0.8881	1.1115	1.2258	1.07513	0.056	1.01913	0.0615427	0.938457	0.140243					compound 12		0.5023	0.4985	0.5136	0.5048	0.056	0.4488	0.401494	0.598506	0.006413
	TRI-E		0.9468	1.2197	1.1382	1.10157	0.056	1.04557	0.0372019	0.962798	0.114383					compound 6		0.6357	0.6219	0.6551	0.637567	0.056	0.581567	0.22444	0.77556	0.0136179
	TRI-K		1.0732	1.0879	1.2174	1.12617	0.056	1.07017	0.0145493	0.985451	0.0647902					compound 10		0.5627	0.5995	0.5806	0.580933	0.056	0.524933	0.299964	0.700036	0.0150254
	TRI-M		1.0748	1.1103	1.0448	1.07663	0.056	1.02063	0.0601615	0.939839	0.0267716					compound 9		0.599	0.5633	0.56335	0.575217	0.056	0.519217	0.307588	0.692412	0.0168174
	TRI-V		0.9148	0.9241	0.9565	0.9318	0.056	0.8758	0.19353	0.80647	0.0178734					compound 15		0.5555	0.5286	0.5202	0.534767	0.056	0.478767	0.361531	0.638469	0.0150564
	WH-B-100		1.2194	1.2677	1.2914	1.2595	0.056	1.2035	-0.108229	1.10823	0.0299603					compound 11		0.5829	0.5815	0.5965	0.586967	0.056	0.530967	0.291919	0.708081	0.00676526
	WH-B-101		1.3734	1.4651	1.2576	1.36537	0.056	1.30937	-0.205715	1.20572	0.0849018					compound 1		0.575	0.5628	0.5622	0.566667	0.056	0.510667	0.31899	0.68101	0.00589763
	WH-B-103		1.3653	1.3869	1.3535	1.36857	0.056	1.31257	-0.208662	1.20866	0.0138298					compound 3		0.582	0.5592	0.5729	0.571367	0.056	0.515367	0.312722	0.687278	0.00937101
	WH-B-105		1.3536	1.4252	1.3144	1.3644	0.056	1.3084	-0.204825	1.20483	0.045874					compound 5		0.6174	0.6044	0.6104	0.610733	0.056	0.554733	0.260224	0.739776	0.00531248
	WH-B-106		1.1008	1.1983	1.26	1.18637	0.056	1.13037	-0.0408852	1.04089	0.0655386					compound 13		0.6561	0.6994	0.6901	0.681867	0.056	0.625867	0.165363	0.834637	0.0186112
	compound 2		0.9286	1.0044	1.0501	0.994367	0.056	0.938367	0.135916	0.864084	0.050107					compound 7		0.6118	0.5912	0.6186	0.6072	0.056	0.5512	0.264936	0.735064	0.0116493
	compound 8		1.22764	1.113	0.9295	1.09005	0.056	1.03405	0.0478099	0.95219	0.122793
	compound 4		0.8598	0.8021	0.7691	0.810333	0.056	0.754333	0.305381	0.694619	0.037483
	Hepla					OD mean	Blank OD	OD mean-Blank OD	Inhibition rate	survival rate
	PBS		1.1611	1.1174	1.1132	1.13057	0.0446	1.08597			5.838
	doxorubicin	25	0.4754	0.4556	0.4207	0.450567	0.056	0.394567	0.636668	0.363332	0.022613
		12.5	0.6439	0.6488	0.6841	0.658933	0.056	0.602933	0.444796	0.555204	0.0179076
		6.25	0.5906	0.5942	0.5723	0.5857	0.056	0.5297	0.512232	0.487768	0.00958853
		3.125	0.7058	0.6952	0.7174	0.706133	0.056	0.650133	0.401332	0.598668	0.00906617
		1.5625	1.0239	1.0403	1.0104	1.02487	0.056	0.968867	0.10783	0.89217	0.0122257

## Sheet: HepG2
	HepG2-1													HepG2-2
	0.0453	0.0441	0.044	0.0434	0.0434	0.0437	0.044	0.0452	0.0456	0.045	0.0438	0.0432		0.0555	0.0441	0.0449	0.0439	0.0466	0.0454	0.0451	0.044	0.0446	0.0458	0.0427	0.0434
	0.0443	0.449	0.4718	0.4559	0.4096	0.3985	0.4008	0.3296	0.3422	0.3797	0.3118	0.0447		0.0439	0.4738	0.467	0.4721	0.4087	0.3979	0.4271	0.4227	0.4237	0.4577	0.5183	0.0454
	0.0435	0.3827	0.3659	0.368	0.3396	0.3303	0.3407	0.3163	0.3214	0.336	0.3066	0.045		0.0445	0.3877	0.3684	0.3596	0.3853	0.3972	0.4372	0.4608	0.424	0.4056	0.4903	0.0458
	0.0444	0.3089	0.3218	0.3336	0.4399	0.4426	0.4636	0.1891	0.1894	0.1907	0.2932	0.0443		0.044	0.3044	0.291	0.2989	0.3913	0.3949	0.3912	0.3232	0.3606	0.3538	0.4916	0.0452
	0.0436	0.4084	0.3969	0.4146	0.4307	0.4444	0.4678	0.1923	0.1964	0.1946	0.3592	0.0447		0.0439	0.3884	0.4001	0.4028	0.3669	0.3477	0.374	0.4865	0.4612	0.5175	0.5528	0.0448
	0.044	0.4057	0.4123	0.4076	0.4246	0.3954	0.4028	0.2497	0.2482	0.2557	0.3805	0.0439		0.0526	0.4299	0.4121	0.4111	0.4221	0.4183	0.4554	0.4506	0.4746	0.4868	0.5981	0.0447
	0.0441	0.4545	0.4279	0.4364	0.414	0.4067	0.425	0.2668	0.2627	0.2767	0.372	0.0435		0.0444	0.4378	0.417	0.4242	0.4282	0.4164	0.3945	0.4352	0.4756	0.574	0.5605	0.0447
	0.044	0.0445	0.0445	0.0449	0.0447	0.0442	0.0443	0.0452	0.0443	0.0446	0.044	0.0448		0.0501	0.0445	0.0459	0.0452	0.0475	0.0441	0.0488	0.0451	0.0441	0.0442	0.051	0.0459
	HepG2	concentration(50 uM)				OD mean	Blank OD	OD mean-Blank OD	Inhibition rate							HepG2	concentration(50 uM)				OD mean	Blank OD	OD mean-Blank OD	Inhibition rate	survival rate
	PBS		0.4703	0.4701	0.4917	0.477367	0.0443	0.433067								PBS		0.5528	0.5981	0.5605	0.570467	0.0443	0.526167
	TRI-A		0.3827	0.3659	0.368	0.3722	0.056	0.3162	0.269858	0.730142	0.00747395					compound 14		0.3877	0.3684	0.3596	0.3719	0.056	0.3159	0.39962	0.60038	0.0117357
	TRI-D		0.3089	0.3218	0.3336	0.321433	0.056	0.265433	0.387084	0.612916	0.0100871					compound 12		0.3044	0.291	0.2989	0.2981	0.056	0.2421	0.53988	0.46012	0.00549969
	TRI-E		0.4084	0.3969	0.4146	0.406633	0.056	0.350633	0.190348	0.809652	0.00733319					compound 6		0.3884	0.4001	0.4028	0.3971	0.056	0.3411	0.351726	0.648274	0.0062498
	TRI-K		0.4057	0.4123	0.4076	0.408533	0.056	0.352533	0.185961	0.814039	0.00277408					compound 10		0.4299	0.4121	0.4111	0.4177	0.056	0.3617	0.312575	0.687425	0.00863636
	TRI-M		0.4545	0.4279	0.4364	0.4396	0.056	0.3836	0.114224	0.885776	0.0110926					compound 9		0.4378	0.417	0.4242	0.426333	0.056	0.370333	0.296167	0.703833	0.00862451
	TRI-V		0.4096	0.3985	0.4008	0.402967	0.056	0.346967	0.198815	0.801185	0.00478353					compound 15		0.4087	0.3979	0.4271	0.411233	0.056	0.355233	0.324865	0.675135	0.0120547
	WH-B-100		0.3396	0.3303	0.3407	0.336867	0.056	0.280867	0.351447	0.648553	0.004665					compound 11		0.3669	0.3477	0.374	0.362867	0.056	0.306867	0.416788	0.583212	0.0111093
	WH-B-101		0.4399	0.4426	0.4636	0.4487	0.056	0.3927	0.0932112	0.906789	0.0105934					compound 1		0.4221	0.4183	0.4554	0.431933	0.056	0.375933	0.285524	0.714476	0.0166658
	WH-B-103		0.4307	0.4444	0.4678	0.447633	0.056	0.391633	0.0956742	0.904326	0.0153176					compound 3		0.4282	0.4164	0.3945	0.413033	0.056	0.357033	0.321444	0.678556	0.0139624
	WH-B-105		0.4246	0.3954	0.4028	0.4076	0.056	0.3516	0.188116	0.811884	0.0123946					compound 5		0.4227	0.4237	0.4577	0.4347	0.056	0.3787	0.280266	0.719734	0.0162686
	WH-B-106		0.414	0.4067	0.425	0.415233	0.056	0.359233	0.17049	0.82951	0.00752168					compound 13		0.4608	0.424	0.4056	0.430133	0.056	0.374133	0.288945	0.711055	0.0229488
	compound 2		0.3296	0.3422	0.3797	0.3505	0.056	0.2945	0.319966	0.680034	0.0212786					compound 7		0.3232	0.3606	0.3538	0.345867	0.056	0.289867	0.449097	0.550903	0.0162664
	compound 8		0.3163	0.3214	0.336	0.324567	0.056	0.268567	0.379849	0.620151	0.00834838
	compound 4		0.1891	0.1894	0.1907	0.189733	0.056	0.133733	0.691195	0.308805	0.00069442
	HepG2					OD mean	Blank OD	OD mean-Blank OD	Inhibition rate	survival rate
	PBS		0.4703	0.4701	0.4917	0.477367	0.0443	0.433067
	doxorubicin	25	0.1923	0.1964	0.1946	0.194433	0.056	0.138433	0.680342	0.319658	0.00167796
		12.5	0.2497	0.2482	0.2557	0.2512	0.056	0.1952	0.549261	0.450739	0.00324037
		6.25	0.2668	0.2627	0.2767	0.268733	0.056	0.212733	0.508775	0.491225	0.00587671
		3.125	0.3118	0.3066	0.2932	0.303867	0.056	0.247867	0.427648	0.572352	0.00783554
		1.5625	0.3592	0.3805	0.372	0.370567	0.056	0.314567	0.27363	0.72637	0.00875455
